# Supplementary material for: A case report describing the immune response of an infant with congenital heart disease and severe COVID-19
Source: Commun Med (Lond). 2021 Nov 15;1:47. doi: 10.1038/s43856-021-00047-7 (PMC9053208; doi:10.1038/s43856-021-00047-7)
Supplement: Supplementary file 3 — Supplementary Data 1 [file 43856_2021_47_MOESM3_ESM.xlsx]

## Sheet: Fig 1c
	NPA	Urine
3	18.45	32.877
5	25.8
6	28.57
10	33.47
15	32.88
24	33.6

## Sheet: Fig 1d
	IgG	IgM	IgA	neutralising
3	0.51	3.78	0.06	26.4575
5	1.59	37.3	2.15	268.924
10	62.96	84.45	92.42	452.464
28	182.65	48.17	102.55	403
84	109.29	1.65	30.2

## Sheet: Fig 1e
	Ferritin	LDH
0	9487	2060
1	4746	2191
2	2861	3041
3	1495	2034
4	957	2074
6	561	1935
7	433	1660
8	302	1518
12	132

## Sheet: Fig 1f
	IL-6	lymphocytes
0		0.43
1		0.78
2		0.64
3	9.43821	0.56
4		1.03
5	3.04264	1.19
6		3.28
7		1.74
8		2.73
9
10	2.58256	2.11
11		1.33
12		3.67
28	1.89918
84	0	2.82

## Sheet: Fig 2a
	neutrophils	eosinophils	immature gran	CD8 T	CD4 T	B cells	NK cells	classical mono	intermediate monocytes	non classical monocytes	DC
3	488.754	25.956	40.992	65.268	202.188	243.558	54.306	16.002	15.498	2.016	30.87
5	460.205	23.9324	76.8926	52.0398	85.144	485.945	66.8989	198.428	35.011	0.131497	9.50063
10	622.63	1.98132	10.3425	23.3597	84.2655	63.0852	32.5729	285.31	44.0249	1.0501	6.93462
28	1851.37	220.333	14.6771	139.609	338.219	153.934	319.902	157.104	12.8571	20.2544	6.04697
84	1033.38	29.8273	5.48797	53.7945	186.684	368.004	215.271	163.275	45.9501	37.8267	9.89074

## Sheet: Fig 2b
	classical monocytes	B cells	CD4 T	CD8 T	eosionpils	CD16+ monocytes	immature gran	NK	neutrophils
3	4.73	25.4	15.4	4.88	2.61	1.2	2.72	4.31	36.35
5	14.2	32.6	5.47	3.39	0.53	1.74	4.23	4.61	26.79
10	23.8	7.87	6.59	1.75	0.27	1.61	0.63	2.87	46.28
28	5.92	7.83	10.2	3.94	6.7	1.09	0.2	9.66	54.44
84	8.9	17.8	9.12	2.4	1.48	4.4	0.02	11.1	44.1

## Sheet: Fig 2c
	CD4	CD8	gdTCR+Vd2+	MAIT
Control	69.4	22.8	3.87	0.091
3	74.1	23.6	0.22	0.2
5	64.3	33.3	0.82	0.15
10	70.6	26.8	0.73	0.15
28	68.3	26.9	1.49	0.21
84	71.3	22.2	2.83	0.35

## Sheet: Fig 2d
	Th1	Th2	TH17	Treg	CD4+ Naïve	CD4+ CM	CD4+ TEMRA	CD4+ EM	CD8+ Naïve	CD8+ CM	CD8+ TEMRA	CD8+ EM
Control	3.01	2.36	0.4	5.43	86.1	7.06	4.92	1.93	84.1	3.9	8.62	3.39
3	1.47	9.32	1.98	6.5	73.4	9.77	8.44	8.34	88.6	0.77	9.92	0.68
5	2.89	9.8	4.4	5.83	68.3	17.2	5.36	9.21	87.5	1.01	6.96	4.54
10	4	14.4	8.12	12.3	59.8	22.2	2.25	15.8	96	1.21	2.11	0.69
28	0.56	18	2.82	6.28	57.4	16.6	8.61	17.4	84.7	0.95	13.1	1.2
84	3.49	28	6	5.83	51.7	20.7	3.9	23.7	93.1	1.17	3.29	2.45

## Sheet: Fig 2e
	CD4+CD69+	CD8+CD69+	gdTCR+Vd2+CD69+	MAIT+CD69+
Control	0.55	0.7	3.25	9.09
3	1.59	4.84	82.7	39.1
5	0.61	1.64	52.2	31
10	0.52	0.95	25.2	22.1
28	0.41	0.48	7.43	13.5
84	0.52	0.96	18.8	30.6

## Sheet: Fig 2f
	3	5	10	28	84
IL-1ra	12.3303	7.23668	8.54036	12.0951	6.97923
IL-6	9.43821	3.04264	2.58256	1.89918	0
IL-8	6.80787	3.98003	4.34199	4.18587	2.62761
Eotaxin	6.20105	4.18903	5.22342	5.31433	6.00428
G-CSF	7.72048	5.82451	6.79442	6.32697	3.9486
IFN?	8.01011	5.15704	7.01814	7.26379	3.5741
IP-10	15.1864	11.251	10.0802	10.2281	11.7135
MCP-1	8.57137	4.94813	5.27947	5.07039	4.08576
MIP-1a	4.81506	2.39232	2.17632	2.50843	0
TNF-a	6.22091	4.85848	5.45352	5.68902	5.87431
PDGF-BB	6.37869	9.68155	9.4653	8.13791	7.70293
IL-1a	2.52356	2.20163	2.85997	2.78241	1.14405
IL-2	3.26153	2.46728	4.98277	3.15704	0
IL-4	2.37016	1.27501	2.81967	1.8679	1.52105
IL-5	5.67327	1.32193	6.37938	3.85898	0
IL-7	5.05355	5.05355	6.3637	5.2791	2.32193
IL-10	4.58496	3.11437	4.94813	2.89336	0
IL-12p70	-1.18442	-1.08927	0.604071	-0.621488	0
IL-13	1.35614	0.545968	2.45418	1.35614	-0.556393
IL-15	6.04614	3.16993	7.92938	6.78895	0
IL-17	4.58676	4.26529	5.22188	4.35262	3.37156
IL-9	7.63655	6.86295	7.61007	7.96388	7.40701
MIP-1?	7.32283	6.57365	6.89409	7.56117	8.46365
RANTES	10.8323	10.1471	10.1586	12.0726	13.4615
FGF-2	5.69432	5.52951	5.93239	5.32912	6.37573
IL-18	455	363	174	212	124

[truncated: 3 more sheets: Fig 3a, Fig 3b, Supp Fig 3]
